# Supplementary material for: Evaluating the Effects of Different Vegetation Types on Necrophagous Fly Communities (Diptera: Calliphoridae; Sarcophagidae): Implications for Conservation
Source: PLoS One. 2016 Oct 31;11(10):e0164826. doi: 10.1371/journal.pone.0164826 (PMC5087889; doi:10.1371/journal.pone.0164826)
Supplement: S1 Table — (XLS) [file pone.0164826.s001.xls]

## Sheet: Caliphoridae
Site Collection/Area	municipality	Geographic coordinates		Phytogeographic zones	Condition of conservation						Calliphoridae Species
		South	West			C. albiceps	C. megacephala	Ch. idioidea	Co. macellaria	H. segmentaria	C. putoria	Co. hominivorax	L. eximia	H. semidiaphana	Pa. paraensis	M. bicolor	H. benoisti	Total
1	Carolina	07°22'10.80"	047°15'56.93"	Cerrado - C	Natural	416	23	58	161	0	10	0	8	4	0	0	0	680
2	Carolina	07°20'11.28"	047°15'59.87"	Cerrado - C	Natural	258	17	40	163	0	7	0	7	0	2	0	0	494
3	Carolina	07°21'21.60"	047°12'46.00"	Cerrado - C	Natural	151	1	18	76	0	1	0	0	0	0	0	0	247
4	Riachão	07°25'28.79''	046°38'51.17''	Cerrado - C	Natural	95	27	91	64	2	5	0	28	0	9	36	0	357
5	Riachão	07°42'53.85''	046°45'4.53''	Cerrado - C	Natural	52	8	20	9	0	2	0	0	2	0	30	0	123
6	Riachão	07°38'22.85''	046°45'53.15''	Cerrado - C	Natural	54	10	13	30	0	4	3	4	0	0	0	0	118
7	Balsas	07°26'44.07''	046°08'29.99''	Cerrado - C	Natural	47	0	43	39	0	2	0	49	0	0	0	0	180
8	Balsas	07°28'28.75''	046°06'03.23''	Cerrado - C	Natural	101	20	70	65	0	0	0	15	0	0	0	0	271
9	Balsas	07°29'09.59''	046°07'20.99''	Cerrado - C	Natural	96	0	29	40	0	3	0	24	0	0	0	0	192
10	Esperantinopolis	04°55'09.02''	044°57'09.43''	Palm Grove - PG	Natural	16	4	18	18	0	0	0	71	0	0	0	0	127
11	Esperantinopolis	04°56'04.83''	044°58'07.58''	Palm Grove - PG	Natural	7	3	23	11	0	2	0	77	0	0	0	0	123
12	Esperantinopolis	04°55'25.86''	044°55'56.33''	Palm Grove - PG	Natural	8	10	27	20	0	0	0	90	0	0	0	0	155
13	PoçãodePedras	04°49'10.95''	044°55'35.55''	Palm Grove - PG	Natural	14	8	25	12	0	0	0	43	0	0	0	0	102
14	PoçãodePedras	04°48'5.55''	044°54'06.22''	Palm Grove - PG	Natural	15	5	23	6	0	0	0	72	0	0	0	0	121
15	PoçãodePedras	04°46'23.22''	044°53'00.38''	Palm Grove - PG	Natural	56	3	36	24	0	3	0	91	0	1	0	0	214
16	LagodoJunco	04°36'51.45''	045°02'26.62''	Palm Grove - PG	Natural	35	10	28	127	0	1	0	29	6	1	0	1	238
17	LagodoJunco	04°35'56.37''	045°02'01.28''	Palm Grove - PG	Natural	40	10	36	71	0	0	0	55	0	1	0	0	213
18	LagodoJunco	04°33'23.03''	045°03'04.09''	Palm Grove - PG	Natural	3	1	18	28	0	0	0	12	0	0	0	0	62
19	Cajari	03°19'18.03''	044°52'13.06''	Marshlands - ML	Natural	13	0	0	67	0	0	0	0	0	0	0	0	80
20	Cajari	03°18'49.3''	044°54'26.08''	Marshlands - ML	Natural	9	0	0	96	0	0	0	0	0	0	0	0	105
21	Cajari	03°17'10.0'	044°57'21.01''	Marshlands - ML	Natural	18	0	0	85	0	0	0	0	0	0	0	0	103
22	Cajapió	02°51'33.5''	044°41'31.08''	Marshlands - ML	Natural	20	0	0	37	0	0	0	2	0	0	0	0	59
23	Cajapió	02°51'12.6''	044°42'46.06''	Marshlands - ML	Natural	14	0	0	55	0	0	0	1	0	0	0	0	70
24	Cajapió	02°49'07.67''	044°44'31.22''	Marshlands - ML	Natural	19	0	0	28	0	0	0	7	0	0	0	0	54
25	Viana	03°14'16.2''	044°56'25.3''	Marshlands - ML	Natural	8	0	6	24	0	0	0	0	0	0	0	0	38
26	Viana	03°12'51.6''	045°02'19.5''	Marshlands - ML	Natural	4	0	4	11	0	0	0	0	0	0	0	0	19
27	Viana	03°12'21.59''	,045°03'51.25''	Marshlands - ML	Natural	4	0	2	16	0	0	0	0	0	0	0	0	22
28	Cedral	01°57'44.3'	044°30'41.6''	Mangrove - M	Natural	39	75	0	8	0	10	0	0	0	0	0	0	132
29	Cedral	01°59'13.79''	044°29'41.21''	Mangrove - M	Natural	63	103	0	10	0	22	0	0	0	0	0	0	198
30	Cedral	02°00'20.2''	044°34'20.2''	Mangrove - M	Natural	68	134	0	24	0	3	0	0	0	0	0	0	229
31	Guimaraes	02°03'50.54''	044°31'05.21''	Mangrove - M	Natural	29	47	0	13	0	0	0	0	0	0	0	0	89
32	Guimaraes	02°02'54.2''	044°29'47.7''	Mangrove - M	Natural	37	56	0	8	0	0	0	0	0	0	0	0	101
33	Guimaraes	02°02'11.37''	044°33'03.09''	Mangrove - M	Natural	18	56	0	6	0	0	0	0	0	0	0	0	80
34	Cândido Mendes	01°25'54.39''	045°30'45.12''	Mangrove - M	Natural	18	36	0	7	0	0	0	0	0	0	0	0	61
35	Cândido Mendes	01°29'30.67''	045°32'39.54''	Mangrove - M	Natural	17	33	0	9	0	0	1	0	0	0	0	0	60
36	Turiaçú	01°31'07.4''	045°25'47.2''	Mangrove - M	Natural	17	38	0	9	0	3	0	0	0	0	0	0	67
37	Centro Novo do MA	03°37'09.1''	046°43'22.6''	Amazon Forest - AF	Natural	2	0	48	3	0	0	0	6	10	0	21	0	90
38	Centro Novo do MA	03°35'47.34''	046°42'54.56''	Amazon Forest - AF	Natural	0	0	44	0	0	0	0	9	22	0	23	0	98
39	Centro Novo do MA	03°36'34.6''	046°44'20.8''	Amazon Forest - AF	Natural	0	0	41	0	0	0	0	8	11	0	19	0	79
40	Centro Novo do MA	03°35'39.8''	046°45'48.3''	Amazon Forest - AF	Natural	11	0	54	0	0	0	0	15	25	0	14	0	119
41	Centro Novo do MA	03°33'57.90''	046°45'32.78''	Amazon Forest - AF	Natural	0	0	35	4	0	0	0	16	16	0	19	0	90
42	Centro Novo do MA	03°33'35.14''	046°50'17.11''	Amazon Forest - AF	Natural	2	0	35	0	0	0	0	11	16	0	19	0	83
43	Centro Novo do MA	03°35'34.60''	046°50'25.40''	Amazon Forest - AF	Natural	7	0	42	6	0	0	1	11	23	0	17	0	107
44	Centro Novo do MA	03°32'07.16''	046°47'39.95''	Amazon Forest - AF	Natural	3	0	37	3	0	0	0	21	14	1	17	0	96
45	Centro Novo do MA	03°34'52.4''	046°46'43.6''	Amazon Forest - AF	Natural	5	0	90	6	1	0	0	11	19	0	20	0	152
General Total						1909	738	1054	1499	3	78	5	793	168	15	235	1	6498
