# Supplementary material for: Evaluating the Effects of Different Vegetation Types on Necrophagous Fly Communities (Diptera: Calliphoridae; Sarcophagidae): Implications for Conservation
Source: PLoS One. 2016 Oct 31;11(10):e0164826. doi: 10.1371/journal.pone.0164826 (PMC5087889; doi:10.1371/journal.pone.0164826)
Supplement: S2 Table — (XLS) [file pone.0164826.s002.xls]

## Sheet: Sarcophagidae
		Geographic coordinates																								Sarcophagidae Species
Site Collection/Area	municipality	South	West	Phytogeographic zones	Condition of conservation	S. lambens	Oxys. timida	T. S. occidua	Oxys. modesta	Oxys. bakeri	Oxys. thornax	P. E. collusor	Ret. mizuguchiana	S. L. misella	P. P. chrysostoma	P. Pa. intermutans	P. S. trivitata	R. belforti	Sarcofahrtiopsis cuneata	H. morionella	Oxys. amorosa	R. efrenata	Ret. uromajoensis	H. pilifera	P. S. ingens	T. C. larvicida	B. G. stallengi	P. E. anguilla	Oxys. aurea	Oxys. avuncula	Sarcophaga polistensis	P. P. pexata	H. borgmeieri	H. aurescens	Oxys. intona	H. rapax	H. pilipleura	Oxys. admixta	Oxys. fringidae	P. P. uncinata	V. almeidai	T. S. canuta	Oxys. vilosa	P. E. subducta	P. Pa. palidipilosa	Total
1	Carolina	07°22'10.80"	047°15'56.93"	Cerrado - C	Natural	18	3	484	2	0	2	5	1	1	7	2	0	0	0	1	0	6	0	2	2	0	0	0	0	0	0	0	0	0	0	0	0	0	0	0	0	0	0	0	0	536
2	Carolina	07°20'11.28"	047°15'59.87"	Cerrado - C	Natural	8	0	195	2	0	2	5	1	0	9	3	0	0	1	0	0	0	0	1	5	1	2	1	0	0	0	0	0	0	0	0	0	0	0	0	0	0	0	0	0	236
3	Carolina	07°21'21.60"	047°12'46.00"	Cerrado - C	Natural	3	5	147	3	0	9	3	1	0	3	0	0	0	1	0	0	3	0	4	0	0	0	0	1	0	0	0	0	0	0	0	0	0	0	0	0	0	0	0	0	183
4	Riachão	07°25'28.79''	046°38'51.17''	Cerrado - C	Natural	49	0	9	1	0	2	8	1	0	9	3	0	1	0	4	0	11	0	2	16	0	0	1	0	1	1	2	0	0	0	0	0	0	0	0	0	0	0	0	0	121
5	Riachão	07°42'53.85''	046°45'4.53''	Cerrado - C	Natural	71	0	0	0	0	0	0	0	0	3	0	0	0	0	0	0	0	0	0	1	0	0	0	0	0	0	0	0	0	0	0	0	0	0	0	0	0	0	0	0	75
6	Riachão	07°38'22.85''	046°45'53.15''	Cerrado - C	Natural	64	0	8	0	0	0	0	0	0	2	0	0	0	0	0	0	0	0	0	2	0	0	0	0	0	0	1	0	0	0	0	0	0	0	0	0	0	0	0	0	77
7	Balsas	07°26'44.07''	046°08'29.99''	Cerrado - C	Natural	10	1	11	0	0	0	2	0	0	3	0	0	0	0	1	0	0	0	2	5	0	0	1	0	0	0	2	1	0	0	0	0	0	0	0	0	0	0	0	0	39
8	Balsas	07°28'28.75''	046°06'03.23''	Cerrado - C	Natural	31	1	4	0	0	3	4	0	0	15	3	1	0	0	0	0	0	0	0	7	0	0	0	0	0	0	2	0	1	0	0	0	0	0	0	0	0	0	0	0	72
9	Balsas	07°29'09.59''	046°07'20.99''	Cerrado - C	Natural	36	1	6	0	0	19	1	0	0	16	0	0	0	0	0	0	0	0	0	1	0	0	0	0	0	0	1	0	0	0	0	0	0	0	0	0	0	0	0	0	81
10	Esperantinopolis	04°55'09.02''	044°57'09.43''	Palm Grove - PG	Natural	19	0	0	0	0	0	19	0	0	20	1	0	0	0	0	0	0	0	0	6	0	0	0	0	0	0	0	0	0	0	0	0	0	0	0	0	0	0	0	0	65
11	Esperantinopolis	04°56'04.83''	044°58'07.58''	Palm Grove - PG	Natural	1	0	0	0	0	0	3	0	0	3	0	0	0	0	0	0	0	0	0	10	0	0	0	0	0	0	0	0	0	0	0	0	0	0	0	0	0	0	0	0	17
12	Esperantinopolis	04°55'25.86''	044°55'56.33''	Palm Grove - PG	Natural	0	0	0	0	0	0	4	0	0	11	2	0	0	0	0	0	0	0	0	6	0	0	0	0	0	0	0	0	0	0	0	0	0	0	0	0	0	0	0	0	23
13	PoçãodePedras	04°49'10.95''	044°55'35.55''	Palm Grove - PG	Natural	56	1	1	0	0	2	10	0	0	21	0	0	0	0	0	0	0	0	0	7	0	0	0	0	0	0	7	0	0	15	1	0	0	0	0	0	0	0	0	0	121
14	PoçãodePedras	04°48'5.55''	044°54'06.22''	Palm Grove - PG	Natural	8	0	0	0	0	0	3	0	0	5	0	0	0	0	0	0	0	0	0	0	0	0	1	0	0	0	0	0	0	9	0	0	0	0	0	0	0	0	0	0	26
15	PoçãodePedras	04°46'23.22''	044°53'00.38''	Palm Grove - PG	Natural	33	0	40	0	0	21	7	0	0	16	0	1	1	0	2	0	0	0	0	4	0	0	3	0	0	0	2	0	1	57	3	2	0	0	0	0	0	0	0	0	193
16	LagodoJunco	04°36'51.45''	045°02'26.62''	Palm Grove - PG	Natural	19	0	0	0	0	7	9	0	0	18	0	0	0	0	0	0	0	0	0	2	0	0	5	0	1	0	3	0	0	25	0	0	1	0	0	0	0	0	0	0	90
17	LagodoJunco	04°35'56.37''	045°02'01.28''	Palm Grove - PG	Natural	18	0	2	0	0	5	7	0	0	11	0	0	0	0	0	0	0	0	0	0	0	0	1	0	0	0	1	0	0	16	0	0	0	0	0	0	0	0	0	0	61
18	LagodoJunco	04°33'23.03''	045°03'04.09''	Palm Grove - PG	Natural	83	0	2	0	0	8	0	0	0	16	0	0	0	0	0	0	0	0	0	0	0	0	0	0	10	0	2	0	0	91	0	0	3	1	0	0	0	0	0	0	216
19	Cajari	03°19'18.03''	044°52'13.06''	Marshlands - ML	Natural	5	0	4	0	0	0	1	0	0	16	0	0	0	0	0	0	0	0	0	0	0	0	0	0	0	0	4	0	0	23	0	0	0	0	2	0	0	0	0	0	55
20	Cajari	03°18'49.3''	044°54'26.08''	Marshlands - ML	Natural	2	0	4	0	0	0	0	0	0	15	0	0	0	0	0	0	0	0	0	0	0	0	0	0	0	0	0	0	0	20	0	0	0	0	0	0	0	0	0	0	41
21	Cajari	03°17'10.0'	044°57'21.01''	Marshlands - ML	Natural	8	0	0	0	0	0	0	0	0	9	0	0	0	0	0	0	0	0	0	0	0	0	0	0	0	0	2	0	0	15	0	0	0	3	0	0	0	0	0	0	37
22	Cajapió	02°51'33.5''	044°41'31.08''	Marshlands - ML	Natural	2	0	0	0	0	0	1	0	0	2	0	0	0	0	0	0	0	0	0	0	0	0	0	0	0	0	0	0	0	5	0	0	0	0	0	0	0	0	0	0	10
23	Cajapió	02°51'12.6''	044°42'46.06''	Marshlands - ML	Natural	10	0	6	0	0	0	1	2	0	13	0	0	0	0	0	0	0	0	0	0	0	0	0	0	0	0	4	0	0	40	0	0	0	13	0	0	0	0	0	0	89
24	Cajapió	02°49'07.67''	044°44'31.22''	Marshlands - ML	Natural	1	0	0	0	0	0	0	0	0	6	0	0	0	0	0	1	0	0	0	0	0	0	0	0	0	0	0	0	0	9	0	0	0	1	0	0	0	0	0	0	18
25	Viana	03°14'16.2''	044°56'25.3''	Marshlands - ML	Natural	6	0	3	0	0	0	1	0	0	19	0	0	0	0	0	0	0	0	0	0	0	0	0	0	0	0	0	0	0	92	0	0	0	1	0	0	0	0	0	0	122
26	Viana	03°12'51.6''	045°02'19.5''	Marshlands - ML	Natural	0	0	0	0	0	0	0	0	0	1	0	0	0	0	0	0	0	0	0	0	0	0	0	0	0	0	0	0	0	2	0	0	0	0	0	0	0	0	0	0	3
27	Viana	03°12'21.59''	,045°03'51.25''	Marshlands - ML	Natural	0	0	1	0	0	0	0	0	0	2	0	0	0	0	0	0	0	0	0	0	0	0	0	0	0	0	0	0	0	8	0	0	0	0	0	0	0	0	0	0	11
28	Cedral	01°57'44.3'	044°30'41.6''	Mangrove - M	Natural	0	2	1	0	0	0	0	0	0	17	0	0	0	0	0	2	0	0	0	0	0	0	1	0	0	0	0	0	0	0	0	0	0	0	0	1	0	0	0	0	24
29	Cedral	01°59'13.79''	044°29'41.21''	Mangrove - M	Natural	1	0	22	0	1	0	0	0	0	14	0	0	0	0	0	2	0	0	0	0	0	0	0	0	0	0	0	0	0	3	0	0	0	1	0	0	12	0	0	0	56
30	Cedral	02°00'20.2''	044°34'20.2''	Mangrove - M	Natural	9	5	0	0	0	0	0	0	0	9	0	0	0	0	0	1	0	0	0	0	0	0	0	0	0	0	0	0	0	3	0	0	0	1	0	0	1	2	0	0	31
31	Guimaraes	02°03'50.54''	044°31'05.21''	Mangrove - M	Natural	3	0	1	0	0	0	6	0	0	6	0	0	0	0	0	0	0	1	0	0	0	0	0	0	0	0	0	0	0	1	0	0	0	0	0	0	0	0	0	0	18
32	Guimaraes	02°02'54.2''	044°29'47.7''	Mangrove - M	Natural	0	1	0	0	0	0	2	0	0	52	0	0	0	0	0	0	0	1	0	0	0	0	0	0	0	0	0	0	0	0	0	0	0	0	0	0	0	0	0	0	56
33	Guimaraes	02°02'11.37''	044°33'03.09''	Mangrove - M	Natural	1	0	4	0	0	0	7	0	0	22	0	0	0	0	0	0	0	0	0	0	0	0	0	0	0	0	0	0	0	0	0	0	0	0	0	0	0	0	0	0	34
34	Cândido Mendes	01°25'54.39''	045°30'45.12''	Mangrove - M	Natural	1	2	2	0	0	0	1	0	0	2	0	0	0	0	0	5	0	2	0	0	0	0	0	0	0	0	0	0	0	7	0	0	0	0	0	0	0	0	0	0	22
35	Cândido Mendes	01°29'30.67''	045°32'39.54''	Mangrove - M	Natural	0	0	0	0	0	0	0	0	0	1	0	0	0	0	0	5	0	1	0	0	0	0	0	0	0	0	0	0	0	14	0	0	0	0	0	1	0	0	0	0	22
36	Turiaçú	01°31'07.4''	045°25'47.2''	Mangrove - M	Natural	0	1	0	0	0	0	5	0	0	3	0	0	0	0	1	0	0	0	0	0	0	0	0	0	0	0	0	0	0	0	0	0	0	0	0	0	0	1	0	0	11
37	Centro Novo do MA	03°37'09.1''	046°43'22.6''	Amazon Forest - AF	Natural	0	0	0	0	0	0	0	0	0	0	0	0	0	0	0	0	0	0	0	0	0	0	0	0	0	0	0	0	0	0	0	0	0	0	0	0	0	0	0	0	0
38	Centro Novo do MA	03°35'47.34''	046°42'54.56''	Amazon Forest - AF	Natural	2	0	0	0	0	0	4	0	0	0	0	0	0	0	0	0	0	0	0	0	0	0	0	0	0	0	0	0	0	0	0	0	0	0	0	0	0	0	1	0	7
39	Centro Novo do MA	03°36'34.6''	046°44'20.8''	Amazon Forest - AF	Natural	3	0	0	0	0	0	1	0	0	0	0	0	0	0	0	0	0	0	0	5	0	0	0	0	0	0	0	0	0	0	0	0	0	0	0	0	0	0	0	0	9
40	Centro Novo do MA	03°35'39.8''	046°45'48.3''	Amazon Forest - AF	Natural	3	0	0	0	0	0	0	0	0	0	0	0	0	0	0	0	0	0	0	1	0	0	1	0	0	0	0	0	0	0	0	0	0	0	0	0	0	0	0	0	5
41	Centro Novo do MA	03°33'57.90''	046°45'32.78''	Amazon Forest - AF	Natural	0	0	0	0	0	0	0	0	0	0	0	0	0	0	0	0	0	0	0	0	0	0	0	0	0	0	0	0	0	0	0	0	0	0	0	0	0	0	0	0	0
42	Centro Novo do MA	03°33'35.14''	046°50'17.11''	Amazon Forest - AF	Natural	1	0	0	0	0	0	0	0	0	0	0	0	0	0	0	0	0	0	0	0	0	0	0	0	0	0	0	0	0	0	0	0	0	0	0	0	0	0	0	0	1
43	Centro Novo do MA	03°35'34.60''	046°50'25.40''	Amazon Forest - AF	Natural	0	0	0	0	0	0	0	0	0	0	0	0	0	0	0	0	0	0	0	0	0	0	0	0	0	0	0	0	0	0	0	0	0	0	0	0	0	0	0	0	0
44	Centro Novo do MA	03°32'07.16''	046°47'39.95''	Amazon Forest - AF	Natural	0	0	1	0	0	0	0	0	0	0	0	0	0	0	0	0	0	0	0	0	0	0	0	0	0	0	0	0	0	0	0	0	0	0	0	0	0	0	0	1	2
45	Centro Novo do MA	03°34'52.4''	046°46'43.6''	Amazon Forest - AF	Natural	4	0	0	0	0	0	0	0	0	0	0	0	0	0	0	0	0	0	0	0	0	0	1	0	0	0	0	0	0	0	0	0	0	0	0	0	0	0	0	0	5
General Total						589	23	958	8	1	80	120	6	1	397	14	2	2	2	9	16	20	5	11	80	1	2	16	1	12	1	33	1	2	455	4	2	4	21	2	2	13	3	1	1	2921
